# Supplementary material for: Malignant ascites: a source of therapeutic protein against ovarian cancer?
Source: Oncotarget. 2019 Oct 15;10(57):5894–905. doi: 10.18632/oncotarget.27185 (PMC6800269; doi:10.18632/oncotarget.27185)
Supplement: Supplementary file 2 [file oncotarget-10-5894-s002.xlsx]

## Sheet: Sheet1
Supplementary Table 1: Proteins identification in ascites (A100), inactive fraction (F2) and active fraction (F10) In grey : proteins found in all samples ; in dark grey : proteins found in ascites and F10.
Identified Proteins (94)	Accession NB	MW	F10	F2	A100
Alpha-1-acid glycoprotein 1 OS=Homo sapiens GN=ORM1 PE=1 SV=1	P02763	24 kDa	1	1	1
Alpha-1-antichymotrypsin OS=Homo sapiens GN=SERPINA3 PE=1 SV=2	P01011	48 kDa	1	1	1
Alpha-1-antitrypsin OS=Homo sapiens GN=SERPINA1 PE=1 SV=3	P01009	47 kDa	1	1	1
Alpha-1B-glycoprotein OS=Homo sapiens GN=A1BG PE=1 SV=4	P04217	54 kDa	1	1	1
Alpha-2-HS-glycoprotein OS=Homo sapiens GN=AHSG PE=1 SV=1	P02765	39 kDa	1	1	1
Alpha-2-macroglobulin OS=Homo sapiens GN=A2M PE=1 SV=3	P01023	163 kDa	<60%	1	1
Angiotensinogen OS=Homo sapiens GN=AGT PE=1 SV=1	P01019	53 kDa	<60%	<60%	1
Antithrombin-III OS=Homo sapiens GN=SERPINC1 PE=1 SV=1	P01008	53 kDa	1	1	1
Apolipoprotein A-I OS=Homo sapiens GN=APOA1 PE=1 SV=1	P02647	31 kDa	1	1	1
Apolipoprotein A-II OS=Homo sapiens GN=APOA2 PE=1 SV=1	P02652	11 kDa	0.99	1	1
Apolipoprotein A-IV OS=Homo sapiens GN=APOA4 PE=1 SV=3	P06727	45 kDa	1	1	1
Apolipoprotein B-100 OS=Homo sapiens GN=APOB PE=1 SV=2	P04114	516 kDa	<60%	1	1
Apolipoprotein C-I OS=Homo sapiens GN=APOC1 PE=1 SV=1	P02654	9 kDa	<60%	0	1
Apolipoprotein C-II OS=Homo sapiens GN=APOC2 PE=1 SV=1	P02655	11 kDa	0	1	1
Apolipoprotein C-III OS=Homo sapiens GN=APOC3 PE=1 SV=1	P02656	11 kDa	0	<60%	1
Apolipoprotein D OS=Homo sapiens GN=APOD PE=1 SV=1	P05090	21 kDa	<60%	1	1
Apolipoprotein E OS=Homo sapiens GN=APOE PE=1 SV=1	P02649	36 kDa	1	1	1
Apolipoprotein L1 OS=Homo sapiens GN=APOL1 PE=1 SV=5	O14791	44 kDa	0	<60%	1
Apolipoprotein M OS=Homo sapiens GN=APOM PE=1 SV=2	O95445	21 kDa	0	<60%	1
Beta-2-glycoprotein 1 OS=Homo sapiens GN=APOH PE=1 SV=3	P02749	38 kDa	1	1	1
C4b-binding protein alpha chain OS=Homo sapiens GN=C4BPA PE=1 SV=2	P04003	67 kDa	<60%	1	1
CD5 antigen-like OS=Homo sapiens GN=CD5L PE=1 SV=1	O43866	38 kDa	0	1	1
Ceruloplasmin OS=Homo sapiens GN=CP PE=1 SV=1	P00450	122 kDa	1	1	1
Clusterin OS=Homo sapiens GN=CLU PE=1 SV=1	P10909	52 kDa	1	1	1
Coagulation factor XII OS=Homo sapiens GN=F12 PE=1 SV=3	P00748	68 kDa	1	1	1
Complement C1r subcomponent OS=Homo sapiens GN=C1R PE=1 SV=2	P00736	80 kDa	0	1	1
Complement C1s subcomponent OS=Homo sapiens GN=C1S PE=1 SV=1	P09871	77 kDa	<60%	<60%	1
Complement C3 OS=Homo sapiens GN=C3 PE=1 SV=2	P01024	187 kDa	1	1	1
Complement C4-A OS=Homo sapiens GN=C4A PE=1 SV=1	P0C0L4 (+1)	193 kDa	1	1	1
Complement C5 OS=Homo sapiens GN=C5 PE=1 SV=4	P01031	188 kDa	0	1	1
Complement component C6 OS=Homo sapiens GN=C6 PE=1 SV=3	P13671	105 kDa	<60%	<60%	1
Complement component C7 OS=Homo sapiens GN=C7 PE=1 SV=2	P10643	94 kDa	1	1	1
Complement component C8 alpha chain OS=Homo sapiens GN=C8A PE=1 SV=2	P07357	65 kDa	<60%	1	1
Complement component C8 beta chain OS=Homo sapiens GN=C8B PE=1 SV=3	P07358	67 kDa	1	<60%	1
Complement component C9 OS=Homo sapiens GN=C9 PE=1 SV=2	P02748	63 kDa	1	1	1
Complement factor B OS=Homo sapiens GN=CFB PE=1 SV=2	P00751	86 kDa	1	1	1
Complement factor H OS=Homo sapiens GN=CFH PE=1 SV=4	P08603	139 kDa	1	1	1
Complement factor H-related protein 1 OS=Homo sapiens GN=CFHR1 PE=1 SV=2	Q03591	38 kDa	1	1	1
Complement factor I OS=Homo sapiens GN=CFI PE=1 SV=2	P05156	66 kDa	1	1	1
Fibrinogen alpha chain OS=Homo sapiens GN=FGA PE=1 SV=2	P02671	95 kDa	1	1	1
Fibrinogen beta chain OS=Homo sapiens GN=FGB PE=1 SV=2	P02675	56 kDa	1	1	1
Fibrinogen gamma chain OS=Homo sapiens GN=FGG PE=1 SV=3	P02679	52 kDa	1	1	1
Fibronectin OS=Homo sapiens GN=FN1 PE=1 SV=4	P02751	263 kDa	<60%	1	1
Fibulin-1 OS=Homo sapiens GN=FBLN1 PE=1 SV=4	P23142	77 kDa	0	1	1
Gelsolin OS=Homo sapiens GN=GSN PE=1 SV=1	P06396	86 kDa	1	1	1
Haptoglobin OS=Homo sapiens GN=HP PE=1 SV=1	P00738	45 kDa	1	1	1
Hemoglobin subunit alpha OS=Homo sapiens GN=HBA1 PE=1 SV=2	P69905	15 kDa	0	<60%	1
Hemoglobin subunit beta OS=Homo sapiens GN=HBB PE=1 SV=2	P68871	16 kDa	0	<60%	1
Hemopexin OS=Homo sapiens GN=HPX PE=1 SV=2	P02790	52 kDa	1	1	1
Histidine-rich glycoprotein OS=Homo sapiens GN=HRG PE=1 SV=1	P04196	60 kDa	1	1	1
Ig alpha-1 chain C region OS=Homo sapiens GN=IGHA1 PE=1 SV=2	P01876	38 kDa	1	1	1
Ig alpha-2 chain C region OS=Homo sapiens GN=IGHA2 PE=1 SV=3	P01877	37 kDa	0	<60%	1
Ig gamma-1 chain C region OS=Homo sapiens GN=IGHG1 PE=1 SV=1	P01857	36 kDa	1	1	1
Ig gamma-2 chain C region OS=Homo sapiens GN=IGHG2 PE=1 SV=2	P01859	36 kDa	1	1	1
Ig gamma-3 chain C region OS=Homo sapiens GN=IGHG3 PE=1 SV=2	P01860	41 kDa	1	1	1
Ig gamma-4 chain C region OS=Homo sapiens GN=IGHG4 PE=1 SV=1	P01861	36 kDa	<60%	<60%	1
Ig heavy chain V-III region TIL OS=Homo sapiens PE=1 SV=1	P01765	12 kDa	<60%	1	1
Ig kappa chain C region OS=Homo sapiens GN=IGKC PE=1 SV=1	P01834	12 kDa	1	1	1
Ig kappa chain V-I region DEE OS=Homo sapiens PE=1 SV=1	P01597	12 kDa	0	<60%	1
Ig kappa chain V-I region EU OS=Homo sapiens PE=1 SV=1	P01598	12 kDa	0	<60%	1
Ig kappa chain V-I region Hau OS=Homo sapiens PE=1 SV=1	P01600 (+2)	12 kDa	<60%	<60%	1
Ig kappa chain V-II region TEW OS=Homo sapiens PE=1 SV=1	P01617	12 kDa	0	<60%	1
Ig kappa chain V-III region WOL OS=Homo sapiens PE=1 SV=1	P01623	12 kDa	1	1	1
Ig lambda chain V-III region LOI OS=Homo sapiens PE=1 SV=1	P80748	12 kDa	<60%	1	1
Ig lambda chain V-III region SH OS=Homo sapiens PE=1 SV=1	P01714	11 kDa	1	1	1
Ig lambda-2 chain C regions OS=Homo sapiens GN=IGLC2 PE=1 SV=1	P0CG05	11 kDa	1	1	1
Ig lambda-7 chain C region OS=Homo sapiens GN=IGLC7 PE=1 SV=2	A0M8Q6	11 kDa	0	0	1
Ig mu chain C region OS=Homo sapiens GN=IGHM PE=1 SV=3	P01871	49 kDa	0	1	1
IgGFc-binding protein OS=Homo sapiens GN=FCGBP PE=1 SV=3	Q9Y6R7	572 kDa	0	1	0
Immunoglobulin J chain OS=Homo sapiens GN=IGJ PE=1 SV=4	P01591	18 kDa	0	0	1
Immunoglobulin lambda-like polypeptide 5 OS=Homo sapiens GN=IGLL5 PE=2 SV=2	B9A064	23 kDa	1	1	1
Inter-alpha-trypsin inhibitor heavy chain H1 OS=Homo sapiens GN=ITIH1 PE=1 SV=3	P19827	101 kDa	<60%	1	1
Inter-alpha-trypsin inhibitor heavy chain H2 OS=Homo sapiens GN=ITIH2 PE=1 SV=2	P19823	106 kDa	1	1	1
Inter-alpha-trypsin inhibitor heavy chain H4 OS=Homo sapiens GN=ITIH4 PE=1 SV=4	Q14624	103 kDa	1	1	1
Keratin, type I cytoskeletal 10 OS=Homo sapiens GN=KRT10 PE=1 SV=6	P13645	59 kDa	1	<60%	0
Keratin, type I cytoskeletal 9 OS=Homo sapiens GN=KRT9 PE=1 SV=3	P35527	62 kDa	1	<60%	1
Keratin, type II cytoskeletal 1 OS=Homo sapiens GN=KRT1 PE=1 SV=6	P04264	66 kDa	1	<60%	0
Keratin, type II cytoskeletal 2 epidermal OS=Homo sapiens GN=KRT2 PE=1 SV=2	P35908	65 kDa	1	0	0
Kininogen-1 OS=Homo sapiens GN=KNG1 PE=1 SV=2	P01042	72 kDa	1	1	1
Leucine-rich alpha-2-glycoprotein OS=Homo sapiens GN=LRG1 PE=1 SV=2	P02750	38 kDa	1	1	1
Monocyte differentiation antigen CD14 OS=Homo sapiens GN=CD14 PE=1 SV=2	P08571	40 kDa	1	<60%	0
Pigment epithelium-derived factor OS=Homo sapiens GN=SERPINF1 PE=1 SV=4	P36955	46 kDa	1	<60%	1
Plasma kallikrein OS=Homo sapiens GN=KLKB1 PE=1 SV=1	P03952	71 kDa	0	1	1
Plasminogen OS=Homo sapiens GN=PLG PE=1 SV=2	P00747	91 kDa	1	1	1
Protein AMBP OS=Homo sapiens GN=AMBP PE=1 SV=1	P02760	39 kDa	1	<60%	1
Prothrombin OS=Homo sapiens GN=F2 PE=1 SV=2	P00734	70 kDa	1	1	1
Retinol-binding protein 4 OS=Homo sapiens GN=RBP4 PE=1 SV=3	P02753	23 kDa	1	0	1
Serotransferrin OS=Homo sapiens GN=TF PE=1 SV=3	P02787	77 kDa	1	1	1
Serum albumin OS=Homo sapiens GN=ALB PE=1 SV=2	P02768	69 kDa	1	1	1
Serum amyloid A protein OS=Homo sapiens GN=SAA1 PE=1 SV=2	P02735	14 kDa	1	1	1
Serum amyloid A-4 protein OS=Homo sapiens GN=SAA4 PE=1 SV=2	P35542	15 kDa	<60%	1	1
Vitamin D-binding protein OS=Homo sapiens GN=GC PE=1 SV=1	P02774	53 kDa	1	1	1
Vitamin K-dependent protein S OS=Homo sapiens GN=PROS1 PE=1 SV=1	P07225	75 kDa	<60%	1	0.5
Vitronectin OS=Homo sapiens GN=VTN PE=1 SV=1	P04004	54 kDa	1	1	1
